# Supplementary material for: Nutrition knowledge, attitudes toward physical activity and malnutrition as predictors of social appearance anxiety: a structural equation modeling approach
Source: Front Nutr. 2025 Oct 8;12:1668374. doi: 10.3389/fnut.2025.1668374 (PMC12540114; doi:10.3389/fnut.2025.1668374)
Supplement: Supplementary file 1 [file Data_Sheet_1.zip]

Archive with 4 entries (4 files):
- spss dosyası_2.sav
- DFA_ax.amw
- DFA_xa.bk2
- Etic Desicion Nutri(1).pdf
